# Supplementary material for: An ortho­rhom­bic polymorph of the ultraphosphate YP5O14
Source: Acta Crystallogr Sect E Struct Rep Online. 2009 Mar 6;65(Pt 4):i22. doi: 10.1107/S1600536809007193 (PMC2968816; doi:10.1107/S1600536809007193)
Supplement: Supplementary file 1 [file e-65-00i22-sup1.cif]

##############################################################################
###                                                                        ###
###        Electronic paper (Acta Crystallographica Section E)             ###
###                                                                        ###
##############################################################################
#                                                                            #
# This CIF contains the data in a paper accepted for publication in Acta     #
# Crystallographica Section E. It conforms to the requirements of Notes      #
# for Authors for Section E, and has been peer reviewed under the auspices   #
# of the IUCr Commission on Journals.                                        #
#                                                                            #
# Full details of the Crystallographic Information File format               #
# are given in the paper "The Crystallographic Information File (CIF):       #
# a New Standard Archive File for Crystallography" by S. R. Hall, F. H.      #
# Allen and I. D. Brown [Acta Cryst. (1991), A47, 655-685].                  #
#                                                                            #
# The current version of the core CIF dictionary is obtainable from          #
# ftp://ftp.iucr.org/pub/cif_core.dic. The current version number is 2.4.    #
#                                                                            #
# Software is freely available for graphical display of the structure(s) in  #
# this CIF.  For information consult the CIF home page http://www.iucr.org/  #
# cif/home.html                                                              #
#                                                                            #
# This file may be used for bona fide research purposes within the           #
# scientific community so long as proper attribution is given to the journal # 
# article from which it was obtained.                                        #
#                                                                            #
##############################################################################
                                             
data_global
_audit_creation_method     'APEX2 v2008.55-0'
_journal_date_recd_electronic     2009-02-06
_journal_date_accepted     2009-02-26
_journal_name_full     'Acta Crystallographica, Section E'
_journal_year     2009
_journal_volume     65
_journal_issue      4
_journal_page_first     i22
_journal_page_last     i22
_journal_paper_category     QI
_journal_coeditor_code     WM2221
_publ_contact_author_name     'Malika El-Ghozzi'
_publ_contact_author_address
;
Laboratoire des Mat\'eriaux Inorganiques,
UMR CNRS 6002, Universit\'e Blaise Pascal,
24 Avenue des Landais,
63177 Aubi\`ere
France
;
_publ_contact_author_email     'malika.el-ghozzi@univ-bpclermont.fr'
_publ_contact_author_fax     '(33) 4 73 40 71 08'
_publ_contact_author_phone     '(33) 4 73 40 71 09'
_publ_section_title
;
An orthorhombic polymorph of the ultraphosphate YP~5~O~14~
;
loop_
    _publ_author_name
    _publ_author_address
    'Mbarek, A\"icha'
;
Laboratoire de Chimie Industrielle,
D\'epartement de G\'enie des Mat\'eriaux,
Ecole Nationale d'Ing\'enieurs de Sfax,
Universit\'e de Sfax, BP W 3038,
Sfax
Tunisia
;
    'Oudahmane, Abdelghani'
;
Laboratoire de Chimie du Solide Min\'eral,
D\'epartement de Chimie, Facult\'e des Sciences Semlalia,
Universit\'e Cadi Ayyad,
Marrakech
Morocco
;
    'El-Ghozzi, Malika'
;
Laboratoire des Mat\'eriaux Inorganiques,
UMR CNRS 6002,
Universit\'e Blaise Pascal,
24 Avenue des Landais,
63177 Aubi\`ere
France
;
    'Avignant, Daniel'
;
Laboratoire des Mat\'eriaux Inorganiques,
UMR CNRS 6002,
Universit\'e Blaise Pascal,
24 Avenue des Landais,
63177 Aubi\`ere
France
;
data_I
_audit_creation_method     'APEX2 v2008.55-0'
_chemical_name_systematic
;
yttrium pentaphosphate(V)
;
_chemical_name_common     ?
_chemical_formula_moiety     ?
_chemical_formula_sum     'O14 P5 Y'
_chemical_formula_structural     'Y P5 O14'
_chemical_formula_iupac     'Y P5 O14'
_chemical_formula_weight     467.76
_symmetry_cell_setting     orthorhombic
_symmetry_space_group_name_H-M     'P n m a'
_symmetry_space_group_name_hall     '-P 2ac 2n'
loop_
    _symmetry_equiv_pos_as_xyz
    'x, y, z'
    '-x+1/2, -y, z+1/2'
    '-x, y+1/2, -z'
    'x+1/2, -y+1/2, -z+1/2'
    '-x, -y, -z'
    'x-1/2, y, -z-1/2'
    'x, -y-1/2, z'
    '-x-1/2, y-1/2, z-1/2'
_cell_length_a     8.7128(2)
_cell_length_b     12.7218(4)
_cell_length_c     8.9377(3)
_cell_angle_alpha     90.00
_cell_angle_beta     90.00
_cell_angle_gamma     90.00
_cell_volume     990.68(5)
_cell_formula_units_Z     4
_cell_measurement_reflns_used     3391
_cell_measurement_theta_min     3.64
_cell_measurement_theta_max     27.48
_cell_measurement_temperature     296(2)
_exptl_crystal_description     'platelet'
_exptl_crystal_colour     'colourless'
_exptl_crystal_size_max     0.224
_exptl_crystal_size_mid     0.153
_exptl_crystal_size_min     0.110
_exptl_crystal_density_diffrn     3.136
_exptl_crystal_density_meas     ?
_exptl_crystal_density_method     'not measured'
_exptl_crystal_F_000     904
_exptl_absorpt_coefficient_mu     6.785
_exptl_absorpt_correction_type     multi-scan
_exptl_absorpt_process_details     '(SADABS; Sheldrick, 2008a)'
_exptl_absorpt_correction_T_min     0.3300
_exptl_absorpt_correction_T_max     0.4598
_exptl_special_details
;
;
_diffrn_ambient_temperature     293(2)
_diffrn_radiation_type     MoK\a
_diffrn_radiation_wavelength     0.71073
_diffrn_radiation_source     'fine-focus sealed tube'
_diffrn_radiation_monochromator     graphite
_diffrn_measurement_device_type     'Bruker APEXII CCD area-detector'
_diffrn_measurement_method     '\f and \w'
_diffrn_detector_area_resol_mean     8.3333
_diffrn_reflns_number     5338
_diffrn_reflns_av_R_equivalents     0.0194
_diffrn_reflns_av_sigmaI/netI     0.0162
_diffrn_reflns_theta_min     2.79
_diffrn_reflns_theta_max     27.60
_diffrn_reflns_theta_full     1.00
_diffrn_measured_fraction_theta_max     0.994
_diffrn_measured_fraction_theta_full     0.000
_diffrn_reflns_limit_h_min     -7
_diffrn_reflns_limit_h_max     11
_diffrn_reflns_limit_k_min     -16
_diffrn_reflns_limit_k_max     16
_diffrn_reflns_limit_l_min     -11
_diffrn_reflns_limit_l_max     7
_refine_special_details
;
Refinement of <i>F</i>^2^ against ALL reflections. The weighted <i>R</i>-factor
<i>wR</i> and goodness of fit <i>S</i> are based on <i>F</i>^2^, conventional
<i>R</i>-factors <i>R</i> are based on <i>F</i>, with <i>F</i> set to zero for
negative <i>F</i>^2^. The threshold expression of <i>F</i>^2^ >
\s(<i>F</i>^2^) is used only for calculating <i>R</i>-factors(gt) <i>etc</i>.
and is not relevant to the choice of reflections for refinement.
<i>R</i>-factors based on <i>F</i>^2^ are statistically about twice as large
as those based on <i>F</i>, and <i>R</i>- factors based on ALL data will be
even larger.
;
_reflns_number_total     1194
_reflns_number_gt     1136
_reflns_threshold_expression     I>2\s(I)
_refine_ls_structure_factor_coef     Fsqd
_refine_ls_matrix_type     full
_refine_ls_R_factor_all     0.0343
_refine_ls_R_factor_gt     0.0303
_refine_ls_wR_factor_gt     0.0867
_refine_ls_wR_factor_ref     0.1103
_refine_ls_goodness_of_fit_ref     1.215
_refine_ls_restrained_S_all     1.215
_refine_ls_number_reflns     1194
_refine_ls_number_parameters     97
_refine_ls_number_restraints     0
_refine_ls_number_constraints     0
_refine_ls_weighting_scheme     calc
_refine_ls_weighting_details
              'w=1/[\s^2^(Fo^2^)+(0.0553P)^2^+6.1916P] where P=(Fo^2^+2Fc^2^)/3'
_atom_sites_solution_primary     direct
_atom_sites_solution_secondary     difmap
_refine_ls_shift/su_max     0.000
_refine_ls_shift/su_mean     0.000
_refine_diff_density_max     1.601
_refine_diff_density_min     -1.107
_refine_ls_extinction_method     none
_refine_ls_extinction_coef     ?
loop_
    _atom_type_symbol
    _atom_type_description
    _atom_type_scat_dispersion_real
    _atom_type_scat_dispersion_imag
    _atom_type_scat_source
    'O' 'O' 0.0106 0.0060
                         'International Tables Vol C Tables 4.2.6.8 and 6.1.1.4'
    'P' 'P' 0.1023 0.0942
                         'International Tables Vol C Tables 4.2.6.8 and 6.1.1.4'
    'Y' 'Y' -2.7962 3.5667
                         'International Tables Vol C Tables 4.2.6.8 and 6.1.1.4'
_computing_data_collection     'APEX2 (Bruker, 2008)'
_computing_cell_refinement     'SAINT (Bruker, 2008)'
_computing_data_reduction     'SAINT (Bruker, 2008)'
_computing_structure_solution     'SHELXS97 (Sheldrick, 2008b)'
_computing_structure_refinement     'SHELXL97 (Sheldrick, 2008b)'
_computing_molecular_graphics     'CaRIne (Boudias & Monceau, 1998)'
_computing_publication_material     'SHELXTL (Sheldrick, 2008b)'
loop_
    _atom_site_type_symbol
    _atom_site_label
    _atom_site_fract_x
    _atom_site_fract_y
    _atom_site_fract_z
    _atom_site_U_iso_or_equiv
    _atom_site_adp_type
    _atom_site_calc_flag
    _atom_site_refinement_flags
    _atom_site_occupancy
    _atom_site_disorder_assembly
    _atom_site_disorder_group
    Y Y1 0.01824(6) 0.2500 0.05695(6) 0.0042(2) Uani d S 1 . .
    P P1 0.49261(13) 0.41750(10) -0.20198(13) 0.0101(3) Uani d . 1 . .
    P P2 0.4300(2) 0.2500 0.00645(18) 0.0117(4) Uani d S 1 . .
    P P3 -0.24466(12) 0.43269(9) 0.22692(13) 0.0104(3) Uani d . 1 . .
    O O1 0.2739(6) 0.2500 -0.0586(5) 0.0164(10) Uani d S 1 . .
    O O2 0.5265(4) 0.3470(3) -0.0646(4) 0.0148(7) Uani d . 1 . .
    O O3 -0.0382(6) 0.2500 0.3332(6) 0.0193(11) Uani d S 1 . .
    O O4 -0.1756(4) 0.3732(3) 0.1035(4) 0.0166(7) Uani d . 1 . .
    O O5 0.6146(4) 0.5051(3) -0.1804(4) 0.0146(7) Uani d . 1 . .
    O O6 0.1567(4) 0.3836(3) 0.1598(4) 0.0172(7) Uani d . 1 . .
    O O7 0.3374(4) 0.4704(3) -0.1552(4) 0.0150(7) Uani d . 1 . .
    O O8 -0.0066(4) 0.3649(3) -0.1534(4) 0.0191(8) Uani d . 1 . .
loop_
    _atom_site_aniso_label
    _atom_site_aniso_U_11
    _atom_site_aniso_U_22
    _atom_site_aniso_U_33
    _atom_site_aniso_U_12
    _atom_site_aniso_U_13
    _atom_site_aniso_U_23
    Y1 0.0044(3) 0.0036(3) 0.0045(3) 0.000 -0.00084(18) 0.000
    P1 0.0105(6) 0.0099(6) 0.0101(5) -0.0001(4) 0.0002(4) 0.0000(4)
    P2 0.0129(8) 0.0116(8) 0.0107(8) 0.000 0.0003(6) 0.000
    P3 0.0089(5) 0.0100(5) 0.0123(5) -0.0004(4) 0.0002(4) -0.0001(4)
    O1 0.012(2) 0.020(2) 0.016(2) 0.000 0.0002(18) 0.000
    O2 0.0141(16) 0.0138(17) 0.0165(17) -0.0023(13) -0.0028(12) 0.0050(13)
    O3 0.020(3) 0.022(3) 0.015(2) 0.000 0.001(2) 0.000
    O4 0.0158(16) 0.0187(17) 0.0154(15) 0.0041(14) 0.0008(13) -0.0021(13)
    O5 0.0139(16) 0.0146(15) 0.0153(15) -0.0052(13) 0.0019(13) 0.0009(13)
    O6 0.0153(17) 0.0166(16) 0.0196(16) -0.0025(13) -0.0035(14) -0.0032(13)
    O7 0.0125(15) 0.0154(15) 0.0172(16) 0.0037(13) 0.0021(13) 0.0038(13)
    O8 0.0207(19) 0.0215(19) 0.0150(16) 0.0009(14) 0.0014(13) 0.0058(16)
_geom_special_details
;
All e.s.d.'s (except the e.s.d. in the dihedral angle between two l.s. planes)
are estimated using the full covariance matrix. The cell e.s.d.'s are taken
into account individually in the estimation of e.s.d.'s in distances, angles
and torsion angles; correlations between e.s.d.'s in cell parameters are only
used when they are defined by crystal symmetry. An approximate (isotropic)
treatment of cell e.s.d.'s is used for estimating e.s.d.'s involving l.s.
planes.
;
loop_
    _geom_bond_atom_site_label_1
    _geom_bond_atom_site_label_2
    _geom_bond_site_symmetry_2
    _geom_bond_distance
    _geom_bond_publ_flag
    Y1 O6 . 2.278(3) y
    Y1 O6 7_565 2.278(3) y
    Y1 O4 7_565 2.341(3) y
    Y1 O4 . 2.341(3) y
    Y1 O8 7_565 2.391(4) y
    Y1 O8 . 2.391(4) y
    Y1 O1 . 2.455(5) y
    Y1 O3 . 2.518(5) y
    P1 O8 6_655 1.455(4) y
    P1 O2 . 1.549(4) y
    P1 O5 . 1.553(3) y
    P1 O7 . 1.567(3) y
    P2 O3 6_656 1.460(5) y
    P2 O1 . 1.479(5) y
    P2 O2 . 1.623(4) y
    P2 O2 7_565 1.623(4) y
    P3 O4 . 1.467(3) y
    P3 O6 6_556 1.468(3) y
    P3 O7 5_565 1.607(3) y
    P3 O5 2_565 1.611(3) y
loop_
    _geom_angle_atom_site_label_1
    _geom_angle_atom_site_label_2
    _geom_angle_atom_site_label_3
    _geom_angle_site_symmetry_1
    _geom_angle_site_symmetry_3
    _geom_angle
    _geom_angle_publ_flag
    O6 Y1 O6 . 7_565 96.52(18) ?
    O6 Y1 O4 . 7_565 144.08(12) ?
    O6 Y1 O4 7_565 7_565 79.10(13) ?
    O6 Y1 O4 . . 79.10(13) ?
    O6 Y1 O4 7_565 . 144.08(12) ?
    O4 Y1 O4 7_565 . 84.04(18) ?
    O6 Y1 O8 . 7_565 145.21(13) ?
    O6 Y1 O8 7_565 7_565 84.77(13) ?
    O4 Y1 O8 7_565 7_565 70.44(12) ?
    O4 Y1 O8 . 7_565 118.93(12) ?
    O6 Y1 O8 . . 84.77(13) ?
    O6 Y1 O8 7_565 . 145.21(13) ?
    O4 Y1 O8 7_565 . 118.93(12) ?
    O4 Y1 O8 . . 70.44(12) ?
    O8 Y1 O8 7_565 . 75.38(19) ?
    O6 Y1 O1 . . 71.89(11) ?
    O6 Y1 O1 7_565 . 71.89(11) ?
    O4 Y1 O1 7_565 . 136.82(9) ?
    O4 Y1 O1 . . 136.82(9) ?
    O8 Y1 O1 7_565 . 75.61(12) ?
    O8 Y1 O1 . . 75.61(12) ?
    O6 Y1 O3 . . 73.01(12) ?
    O6 Y1 O3 7_565 . 73.01(12) ?
    O4 Y1 O3 7_565 . 71.63(12) ?
    O4 Y1 O3 . . 71.63(12) ?
    O8 Y1 O3 7_565 . 138.88(10) ?
    O8 Y1 O3 . . 138.88(10) ?
    O1 Y1 O3 . . 126.14(16) ?
    O8 P1 O2 6_655 . 115.9(2) ?
    O8 P1 O5 6_655 . 115.9(2) ?
    O2 P1 O5 . . 100.76(19) ?
    O8 P1 O7 6_655 . 116.0(2) ?
    O2 P1 O7 . . 101.63(19) ?
    O5 P1 O7 . . 104.42(19) ?
    O3 P2 O1 6_656 . 124.1(3) ?
    O3 P2 O2 6_656 . 106.61(19) ?
    O1 P2 O2 . . 108.82(17) ?
    O3 P2 O2 6_656 7_565 106.61(19) ?
    O1 P2 O2 . 7_565 108.82(17) ?
    O2 P2 O2 . 7_565 99.0(3) ?
    O4 P3 O6 . 6_556 122.6(2) ?
    O4 P3 O7 . 5_565 107.59(18) ?
    O6 P3 O7 6_556 5_565 107.87(19) ?
    O4 P3 O5 . 2_565 110.6(2) ?
    O6 P3 O5 6_556 2_565 105.42(19) ?
    O7 P3 O5 5_565 2_565 100.51(18) ?
    P2 O1 Y1 . . 132.0(3) ?
    P1 O2 P2 . . 130.7(2) ?
    P2 O3 Y1 6_556 . 179.7(3) ?
    P3 O4 Y1 . . 140.8(2) ?
    P1 O5 P3 . 2_564 140.4(2) ?
    P3 O6 Y1 6_656 . 155.0(2) ?
    P1 O7 P3 . 5_565 131.1(2) ?
    P1 O8 Y1 6 . 168.4(3) ?
