# Supplementary material for: An ortho­rhom­bic polymorph of the ultraphosphate YP5O14
Source: Acta Crystallogr Sect E Struct Rep Online. 2009 Mar 6;65(Pt 4):i22. doi: 10.1107/S1600536809007193 (PMC2968816; doi:10.1107/S1600536809007193)
Supplement: Supplementary file 2 [file e-65-00i22-Isup2.hkl]

# 
# h,k,l, Fc-squared, Fo-squared, sigma(Fo-squared) and status flag 
# 
data_I
_shelx_title ' YP5O14 in Pnma' 
_shelx_refln_list_code          4 
_shelx_F_calc_maximum      310.10 
_exptl_crystal_F_000       904.00 
_reflns_d_resolution_high  0.7670 
 
loop_ 
 _symmetry_equiv_pos_as_xyz 
 'x, y, z' 
 '-x+1/2, -y, z+1/2' 
 '-x, y+1/2, -z' 
 'x+1/2, -y+1/2, -z+1/2' 
 '-x, -y, -z' 
 'x-1/2, y, -z-1/2' 
 'x, -y-1/2, z' 
 '-x-1/2, y-1/2, z-1/2' 
 
_cell_length_a     8.7128 
_cell_length_b    12.7218 
_cell_length_c     8.9377 
_cell_angle_alpha  90.000 
_cell_angle_beta   90.000 
_cell_angle_gamma  90.000 
 
_shelx_F_squared_multiplier     1.000 
 
loop_ 
 _refln_index_h 
 _refln_index_k 
 _refln_index_l 
 _refln_F_squared_calc 
 _refln_F_squared_meas 
 _refln_F_squared_sigma 
 _refln_observed_status 
   2   0   0    35542.52    33642.12    816.83 o 
   4   0   0    53685.85    52646.08   1149.19 o 
   6   0   0    16927.60    18297.92    402.78 o 
   8   0   0    16075.84    16324.39    367.10 o 
  10   0   0       80.30      193.41     30.98 o 
   2   1   0     1224.32      804.48      8.84 o 
   4   1   0      964.83     1227.51     13.86 o 
   6   1   0      122.89      184.86     25.82 o 
   8   1   0     5329.06     5520.19     98.59 o 
  10   1   0     3517.74     3530.22     73.69 o 
   0   2   0      946.62       -0.19      1.56 o 
   2   2   0    40650.33    40417.52    369.57 o 
   4   2   0     9967.43    11936.19    105.46 o 
   6   2   0     1333.17     1534.29     26.94 o 
   8   2   0     1614.90     1467.46     39.40 o 
  10   2   0      613.60      667.55     47.88 o 
   2   3   0       27.78       88.24      7.18 o 
   4   3   0      108.83       55.40      5.07 o 
   6   3   0     2779.16     2967.70     32.68 o 
   8   3   0     4516.32     4485.99    117.36 o 
  10   3   0     6223.81     6182.56    159.61 o 
   0   4   0     3890.24     4306.75    128.63 o 
   2   4   0     4176.09     4712.71     45.68 o 
   4   4   0      145.08      144.44      7.03 o 
   6   4   0     2328.00     1913.83     23.95 o 
   8   4   0       58.00       32.86     23.47 o 
  10   4   0       43.79       49.76     29.11 o 
   2   5   0     4323.15     3818.96     38.88 o 
   4   5   0       33.61       49.00      7.59 o 
   6   5   0       72.65      105.97      8.58 o 
   8   5   0     1808.34     1860.48     27.95 o 
  10   5   0     1134.33     1011.18     54.46 o 
   0   6   0    49283.36    44631.37    638.88 o 
   2   6   0     8073.11     8172.47     87.43 o 
   4   6   0    40205.08    40075.52    360.42 o 
   6   6   0      810.04      844.51     17.39 o 
   8   6   0     6310.34     6701.89    188.25 o 
  10   6   0      106.26       42.25     30.98 o 
   2   7   0      395.96      439.26     14.66 o 
   4   7   0      647.13      544.01     14.64 o 
   6   7   0      120.84      108.89      9.91 o 
   8   7   0     3341.76     3309.57     79.81 o 
  10   7   0     1755.04     1434.62     61.97 o 
   0   8   0    26301.17    27577.17    397.67 o 
   2   8   0    17879.44    17761.32    164.76 o 
   4   8   0      672.43      516.30     15.24 o 
   6   8   0     7772.25     7834.11    123.48 o 
   8   8   0      801.51      802.75     37.56 o 
   2   9   0     1118.10      988.27     19.72 o 
   4   9   0     1462.48     1581.41     24.81 o 
   6   9   0     1981.31     2092.23     43.97 o 
   8   9   0     3117.42     3026.96     81.68 o 
   0  10   0    18279.27    18496.05    273.52 o 
   2  10   0     4588.85     5000.33     61.26 o 
   4  10   0    12483.37    12071.65    130.50 o 
   6  10   0      129.23      131.58     17.51 o 
   8  10   0      249.95      167.12     28.17 o 
   2  11   0       20.70       29.10     12.66 o 
   4  11   0      143.64      172.74     14.18 o 
   6  11   0      286.09      279.74     22.46 o 
   8  11   0     3578.28     3410.03     94.83 o 
   0  12   0    21543.34    21946.69    324.97 o 
   2  12   0    15685.18    15853.95    169.94 o 
   4  12   0    13759.88    14460.52    180.69 o 
   6  12   0      396.81      296.68     23.87 o 
   2  13   0      124.47      148.28     16.06 o 
   4  13   0       32.84       34.27     17.69 o 
   6  13   0      896.46      891.17     37.77 o 
   0  14   0      543.84      525.79     29.88 o 
   2  14   0     3976.20     4083.78     56.57 o 
   4  14   0      293.40      350.16     28.21 o 
   6  14   0     1872.64     1674.44     49.11 o 
   2  15   0       95.31      107.87     17.70 o 
   4  15   0       57.13        7.11     24.23 o 
   0  16   0    10135.79    10392.05    170.95 o 
   2  16   0      253.07      209.10     22.99 o 
   1   0   1      207.03        0.47      0.59 o 
   2   0   1       38.43       47.43      1.83 o 
   3   0   1     1005.88     1443.97     22.34 o 
   4   0   1      382.17      399.13      8.45 o 
   5   0   1     7460.01     7854.54     84.75 o 
   6   0   1      286.91      302.30     11.80 o 
   7   0   1     4957.75     5081.59     68.31 o 
   8   0   1     4352.56     4275.15     82.62 o 
   9   0   1      503.66      522.57     29.54 o 
  10   0   1       78.11      134.21     22.54 o 
  11   0   1      416.96      390.91     29.85 o 
   0   1   1     2909.59       -0.38      0.84 o 
   2   1   1     6654.11     5712.92     58.06 o 
   3   1   1     3658.67     3392.46     21.27 o 
   4   1   1      328.10      323.43      5.37 o 
   5   1   1     4624.05     4722.06     34.78 o 
   6   1   1      597.11      525.20     10.28 o 
   7   1   1     1440.80     1592.90     21.96 o 
   8   1   1       34.87       40.37     11.71 o 
   9   1   1     1247.48     1240.73     27.22 o 
  10   1   1     1155.18     1213.86     28.82 o 
  11   1   1      792.87      660.41     43.24 o 
   1   2   1     7925.44     9747.30     62.70 o 
   2   2   1       20.75       34.07      2.53 o 
   3   2   1     3843.10     4337.11     27.71 o 
   4   2   1      274.77      322.88      4.65 o 
   5   2   1     6178.45     6669.07     54.53 o 
   6   2   1       60.81       59.29      4.43 o 
   7   2   1     9740.67    10047.60     88.54 o 
   8   2   1      795.11      692.91     19.71 o 
   9   2   1     1881.37     1914.54     39.30 o 
  10   2   1     1011.55     1123.68     32.30 o 
  11   2   1      728.52      763.71     43.19 o 
   0   3   1     2477.93     2603.50     23.93 o 
   1   3   1     4313.85     3888.30     24.14 o 
   2   3   1    71950.09    66071.80    455.14 o 
   3   3   1     1921.94     1881.46     14.88 o 
   4   3   1     4372.77     4598.70     32.55 o 
   5   3   1    11257.28    11264.87     86.84 o 
   6   3   1    16853.83    16723.16    122.20 o 
   7   3   1     2216.81     2395.29     21.33 o 
   8   3   1      275.28      275.65     16.79 o 
   9   3   1     1480.07     1433.19     40.50 o 
  10   3   1     5773.68     5926.77    109.21 o 
  11   3   1     1017.78      861.04     38.80 o 
   1   4   1      485.10      824.14      8.30 o 
   2   4   1      702.98      678.65      8.09 o 
   3   4   1    28478.81    29819.42    313.93 o 
   4   4   1      788.49      725.28     10.56 o 
   5   4   1     5137.94     5624.85     42.23 o 
   6   4   1     1133.88     1140.45     12.60 o 
   7   4   1     4402.32     4506.91     35.08 o 
   8   4   1      129.25      123.46      8.99 o 
   9   4   1     2716.40     2794.64     61.07 o 
  10   4   1       22.56       54.64     20.55 o 
   0   5   1     4478.18     4245.27     42.49 o 
   1   5   1     5974.85     5738.37     39.31 o 
   2   5   1      797.58     1221.29     12.19 o 
   3   5   1     6475.28     6271.15     47.76 o 
   4   5   1    10209.40    10396.56     96.74 o 
   5   5   1     6301.75     6348.38     48.24 o 
   6   5   1     3845.80     3549.68     30.84 o 
   7   5   1     7314.69     7470.72    119.12 o 
   8   5   1     2202.63     2162.53     33.00 o 
   9   5   1     2006.04     1866.38     48.13 o 
  10   5   1      595.24      603.45     31.85 o 
   1   6   1     5082.35     6154.49     43.15 o 
   2   6   1     1230.72     1193.97     15.06 o 
   3   6   1     2774.70     3314.08     28.25 o 
   4   6   1      902.35      938.82     13.46 o 
   5   6   1     3236.22     3571.55     31.97 o 
   6   6   1       33.14       41.99      5.47 o 
   7   6   1     4901.99     4914.65     72.37 o 
   8   6   1      963.72     1015.55     21.17 o 
   9   6   1      720.86      716.02     28.19 o 
  10   6   1     1041.66     1036.72     39.82 o 
   0   7   1     2851.06     3135.38     39.20 o 
   1   7   1      706.35      658.65     11.69 o 
   2   7   1       21.51       29.53      5.92 o 
   3   7   1     3072.49     3006.34     27.08 o 
   4   7   1     1067.29      865.58     12.43 o 
   5   7   1     7792.89     7791.15     68.90 o 
   6   7   1     1656.12     1554.89     18.55 o 
   7   7   1     1978.06     1992.81     76.99 o 
   8   7   1      653.97      652.68     22.72 o 
   9   7   1     2212.11     2095.87     44.38 o 
  10   7   1      347.18      381.51     27.55 o 
   1   8   1     5359.79     5992.11     48.42 o 
   2   8   1      108.20      100.73      7.41 o 
   3   8   1     3961.48     4408.86     37.71 o 
   4   8   1      177.86      177.20      7.72 o 
   5   8   1     9375.58     9512.27     92.26 o 
   6   8   1      402.38      417.70     17.75 o 
   7   8   1     7019.44     7129.71    112.84 o 
   8   8   1       41.73       40.41     14.56 o 
   9   8   1      714.87      673.65     22.98 o 
   0   9   1     1267.04     1335.40     33.79 o 
   1   9   1     1376.63     1310.73     20.49 o 
   2   9   1    11389.04    10941.61     83.52 o 
   3   9   1     1369.17     1320.46     16.94 o 
   4   9   1      597.10      576.92     12.61 o 
   5   9   1     2536.30     2488.99     25.27 o 
   6   9   1     4970.24     5277.85     72.04 o 
   7   9   1      622.84      597.77     45.54 o 
   8   9   1      157.51      173.63     40.84 o 
   9   9   1      941.01      815.22     28.17 o 
   1  10   1     1721.37     1985.70     26.12 o 
   2  10   1       87.11       81.84      9.12 o 
   3  10   1     3502.89     3667.62     32.36 o 
   4  10   1       28.80       28.51      8.24 o 
   5  10   1     3153.98     3389.98     37.54 o 
   6  10   1      101.15       80.70     14.73 o 
   7  10   1     3868.58     3889.83     57.19 o 
   8  10   1       11.91        8.89     18.18 o 
   0  11   1     1262.38     1282.50     26.59 o 
   1  11   1       63.62       66.32      9.54 o 
   2  11   1     1960.97     1842.77     22.73 o 
   3  11   1     1349.85     1320.53     19.31 o 
   4  11   1     2257.51     2293.26     25.96 o 
   5  11   1     2651.31     2646.24     35.81 o 
   6  11   1     1967.31     2053.11     41.55 o 
   7  11   1     1419.70     1324.89     31.37 o 
   8  11   1      546.70      484.12     26.22 o 
   1  12   1      145.04      158.82     11.18 o 
   2  12   1      291.54      282.30     11.77 o 
   3  12   1     1932.97     2022.03     24.89 o 
   4  12   1      173.13      172.78     12.83 o 
   5  12   1     1224.27     1244.12     31.30 o 
   6  12   1      681.12      647.51     26.67 o 
   7  12   1     1351.35     1336.03     72.59 o 
   0  13   1      498.59      499.56     19.91 o 
   1  13   1     1527.86     1574.89     22.77 o 
   2  13   1     3305.21     3366.53     34.89 o 
   3  13   1     1176.01     1189.54     20.10 o 
   4  13   1      211.24      247.99     18.33 o 
   5  13   1     2164.64     2174.10     38.48 o 
   6  13   1      386.99      333.55     19.00 o 
   1  14   1     2351.18     2268.10     28.12 o 
   2  14   1      700.03      704.43     18.10 o 
   3  14   1     3171.35     3261.54     40.68 o 
   4  14   1      174.16      211.25     18.41 o 
   5  14   1     2371.67     2272.45     40.36 o 
   0  15   1     4994.92     5152.96     68.53 o 
   1  15   1      288.35      340.93     14.19 o 
   2  15   1     3373.90     3691.83     38.91 o 
   3  15   1     1051.29     1143.95     25.79 o 
   4  15   1     2043.00     2142.49     40.31 o 
   1  16   1     2837.15     2861.15     34.08 o 
   2  16   1      152.25      176.57     15.90 o 
   0   0   2     5601.39     3885.15     86.38 o 
   1   0   2     1985.76     1715.80     17.79 o 
   2   0   2    13956.79    14688.74    126.31 o 
   3   0   2    15679.49    15445.38    147.83 o 
   4   0   2      250.88      100.59      4.46 o 
   5   0   2     1733.87     1933.87     21.46 o 
   6   0   2      535.21      619.89     16.67 o 
   7   0   2     1144.51     1251.24     18.81 o 
   8   0   2     6163.63     6033.35    106.20 o 
   9   0   2     1595.46     1515.67     41.81 o 
  10   0   2      422.09      596.20     34.07 o 
  11   0   2     2873.77     2909.60     99.52 o 
   1   1   2    13618.77    15023.75    131.22 o 
   2   1   2      197.21      109.98      2.81 o 
   3   1   2       78.51       83.70      7.20 o 
   4   1   2     1622.56     1904.89     13.68 o 
   5   1   2     7315.31     7816.79     52.85 o 
   6   1   2     2398.54     2568.50     22.68 o 
   7   1   2     2426.92     2722.94     24.11 o 
   8   1   2     4167.61     4179.04     55.60 o 
   9   1   2      336.04      406.62     20.69 o 
  10   1   2     5451.78     5522.94     84.36 o 
  11   1   2      238.42      322.05     35.63 o 
   0   2   2    96163.22    90144.91   1265.22 o 
   1   2   2      707.94      689.73     16.69 o 
   2   2   2     4915.42     5465.14     38.36 o 
   3   2   2      443.79      498.94      6.57 o 
   4   2   2    12975.65    13297.39     82.54 o 
   5   2   2     2455.28     2580.95     21.57 o 
   6   2   2      131.90      213.01      6.40 o 
   7   2   2     4859.71     5001.56     47.18 o 
   8   2   2     4526.15     4551.61     69.16 o 
   9   2   2     2823.47     2691.10     48.02 o 
  10   2   2       37.30       -4.69     29.11 o 
  11   2   2      383.27      321.45     22.82 o 
   1   3   2      527.20      243.03      4.86 o 
   2   3   2      269.16      167.89      3.78 o 
   3   3   2     7796.67     8805.57     57.36 o 
   4   3   2       23.52       22.56      3.84 o 
   5   3   2       53.89       77.57      5.73 o 
   6   3   2       50.06       36.26      3.85 o 
   7   3   2       53.20       38.93      7.70 o 
   8   3   2     3072.54     3102.49     35.58 o 
   9   3   2      978.49     1010.45     29.83 o 
  10   3   2      579.45      547.15     31.68 o 
  11   3   2       18.07       60.16     23.12 o 
   0   4   2    17054.23    16980.69    140.48 o 
   1   4   2        1.17       13.35      4.06 o 
   2   4   2     9134.85     9243.84     57.70 o 
   3   4   2     1660.24     1663.35     13.71 o 
   4   4   2    11530.21    12280.55    102.98 o 
   5   4   2     1518.61     1590.61     15.11 o 
   6   4   2     1170.86     1340.14     15.54 o 
   7   4   2      405.46      453.44     20.07 o 
   8   4   2     1114.89     1168.14     22.72 o 
   9   4   2      437.86      441.67     26.56 o 
  10   4   2      341.39      342.47     26.07 o 
   1   5   2     4640.52     4829.93     30.72 o 
   2   5   2      190.28      245.02      5.28 o 
   3   5   2     6579.25     6971.54     52.74 o 
   4   5   2      362.53      271.57      7.88 o 
   5   5   2     4817.14     4953.88     44.71 o 
   6   5   2      569.83      624.80     10.40 o 
   7   5   2     2411.92     2436.13     33.90 o 
   8   5   2     2272.22     2190.18     71.82 o 
   9   5   2     2372.20     2342.08     39.56 o 
  10   5   2     2822.63     2761.12     63.69 o 
   0   6   2      149.92      285.06      9.24 o 
   1   6   2      262.60      228.66      5.78 o 
   2   6   2     3703.57     3894.41     30.22 o 
   3   6   2      526.35      510.55      9.54 o 
   4   6   2     3882.52     3420.74     33.53 o 
   5   6   2       67.75       52.24      6.47 o 
   6   6   2      132.05      171.06      7.17 o 
   7   6   2     2568.31     2593.06     44.81 o 
   8   6   2     2085.59     2160.78     28.56 o 
   9   6   2      120.70      113.94     13.89 o 
  10   6   2      359.47      341.35     53.52 o 
   1   7   2     3418.32     3474.50     30.00 o 
   2   7   2     1242.21     1120.66     15.22 o 
   3   7   2      831.06      968.48     13.71 o 
   4   7   2      618.87      705.11     13.37 o 
   5   7   2     2438.44     2752.92     63.49 o 
   6   7   2      700.74      773.72     14.68 o 
   7   7   2     1427.45     1536.02     46.94 o 
   8   7   2     2107.92     2084.48     65.72 o 
   9   7   2      902.45      926.09     31.34 o 
  10   7   2     2850.90     2746.32     46.11 o 
   0   8   2    25297.13    23998.29    283.86 o 
   1   8   2      744.25      701.93     13.97 o 
   2   8   2     1163.80     1281.22     16.58 o 
   3   8   2     1661.83     1665.43     19.31 o 
   4   8   2    18540.66    18175.91    138.93 o 
   5   8   2     1914.91     1927.53     22.47 o 
   6   8   2      111.61      116.31     21.22 o 
   7   8   2      345.26      312.78     17.58 o 
   8   8   2     2728.92     2730.43     51.58 o 
   9   8   2     3309.53     3147.70     47.38 o 
   1   9   2      449.55      562.21     15.11 o 
   2   9   2       29.93       18.43      8.02 o 
   3   9   2     1151.34      975.45     15.86 o 
   4   9   2      144.00      159.82      8.89 o 
   5   9   2      644.12      630.06     17.66 o 
   6   9   2      102.52       95.96     16.92 o 
   7   9   2      133.24      133.97     13.31 o 
   8   9   2     2236.83     2154.68     45.97 o 
   9   9   2      418.13      501.34     66.19 o 
   0  10   2    11051.64    10900.72    137.68 o 
   1  10   2      578.80      505.94     15.62 o 
   2  10   2    12646.75    11985.55    106.04 o 
   3  10   2     1001.74     1002.34     21.00 o 
   4  10   2     1363.96     1452.42     26.24 o 
   5  10   2     2197.06     2225.50     35.64 o 
   6  10   2     2430.82     2294.95     49.07 o 
   7  10   2     2642.57     2576.40     42.98 o 
   8  10   2      245.68      231.38     21.21 o 
   1  11   2     2740.44     2733.58     33.52 o 
   2  11   2       12.26        7.76      9.88 o 
   3  11   2     8193.98     7878.05     74.10 o 
   4  11   2       50.73       65.45     10.34 o 
   5  11   2     1950.01     2040.85     40.43 o 
   6  11   2     1516.59     1579.05     34.79 o 
   7  11   2      466.22      408.59     20.06 o 
   8  11   2     2313.19     2321.95     52.04 o 
   0  12   2      728.84      764.96     27.35 o 
   1  12   2      215.95      197.82     13.02 o 
   2  12   2     1528.61     1575.13     26.82 o 
   3  12   2      910.20      930.29     19.04 o 
   4  12   2       69.29       70.26     13.01 o 
   5  12   2       76.04       73.02     16.79 o 
   6  12   2      107.88       98.24     17.14 o 
   7  12   2     1030.92     1045.13     50.05 o 
   1  13   2     2832.33     2803.50     36.15 o 
   2  13   2       10.81        4.20     10.84 o 
   3  13   2     3117.41     3327.00     37.05 o 
   4  13   2       72.03       76.31     13.84 o 
   5  13   2     2211.38     2258.65     38.82 o 
   6  13   2      212.55      194.49     20.88 o 
   0  14   2    13336.06    13512.02    149.63 o 
   1  14   2       48.10       44.04     10.93 o 
   2  14   2     1238.21     1198.06     21.10 o 
   3  14   2       12.59        5.38     12.71 o 
   4  14   2     6355.78     6618.08     82.50 o 
   5  14   2     1032.86     1080.21     44.58 o 
   1  15   2      256.89      281.19     14.06 o 
   2  15   2      303.43      368.67     15.94 o 
   3  15   2       93.15      130.02     15.12 o 
   4  15   2       15.47       37.17     17.08 o 
   0  16   2     1013.00     1060.71     32.07 o 
   1  16   2        5.49       17.37     12.64 o 
   2  16   2     5284.70     5401.86     59.98 o 
   1   0   3     4437.92     4732.79     52.17 o 
   2   0   3       20.69       20.43      3.25 o 
   3   0   3     3748.99     3920.20     47.73 o 
   4   0   3      200.43      284.73      6.88 o 
   5   0   3     1627.51     1596.37     17.04 o 
   6   0   3      522.95      677.11     33.74 o 
   7   0   3     5872.21     5906.35     67.14 o 
   8   0   3       80.04       91.09     10.08 o 
   9   0   3     2337.93     2350.74     53.73 o 
  10   0   3     2730.33     2745.30     92.01 o 
   0   1   3     4786.87     5873.00     63.69 o 
   1   1   3      372.14      323.34      5.65 o 
   2   1   3    12652.75    13456.19     93.83 o 
   3   1   3       52.93       46.95      2.88 o 
   4   1   3      840.00     1030.02     10.80 o 
   5   1   3     3503.73     3509.78     34.32 o 
   6   1   3     9196.23     9534.55     77.89 o 
   7   1   3       30.18       38.02      9.01 o 
   8   1   3      240.65      261.68     10.22 o 
   9   1   3       27.51       59.58     30.42 o 
  10   1   3     1757.08     1831.19     41.00 o 
   1   2   3     3270.97     2643.14     20.17 o 
   2   2   3        8.52       13.94      3.38 o 
   3   2   3     3971.88     4653.01     30.92 o 
   4   2   3      986.11     1043.27     15.07 o 
   5   2   3     1547.64     1587.21     14.13 o 
   6   2   3     2259.26     2371.81     30.67 o 
   7   2   3      131.76      139.64      7.44 o 
   8   2   3     2267.18     2310.80     28.66 o 
   9   2   3       59.89       67.50     16.01 o 
  10   2   3     2041.17     2039.36     44.31 o 
   0   3   3     8542.06     9272.53     99.44 o 
   1   3   3     1340.27     1365.51     11.72 o 
   2   3   3      820.48     1215.60     10.92 o 
   3   3   3     5796.47     5392.15     47.33 o 
   4   3   3     8432.00     8970.98     71.38 o 
   5   3   3       15.95       20.64      4.68 o 
   6   3   3      932.37      785.93     11.49 o 
   7   3   3     3130.65     3152.04     36.39 o 
   8   3   3     2778.83     2737.08     40.05 o 
   9   3   3      134.81      126.74     16.06 o 
  10   3   3      757.40      820.78     35.56 o 
   1   4   3    13708.88    15543.21    100.11 o 
   2   4   3     4368.32     4443.72     29.57 o 
   3   4   3      443.14      384.50      9.89 o 
   4   4   3      311.30      348.22      7.90 o 
   5   4   3     2495.78     2605.23     28.62 o 
   6   4   3     3776.02     3865.29     33.84 o 
   7   4   3     5101.81     5110.23     50.32 o 
   8   4   3     3593.11     3716.11     72.28 o 
   9   4   3       59.36       34.38     23.00 o 
  10   4   3     2692.97     2510.58     59.28 o 
   0   5   3     2837.81     3483.00     33.02 o 
   1   5   3      734.83      642.76      8.48 o 
   2   5   3    48704.79    47571.88    379.66 o 
   3   5   3       17.26       22.00      4.87 o 
   4   5   3     3914.81     4404.59     37.86 o 
   5   5   3     3934.30     3881.22     34.15 o 
   6   5   3    11058.07    11135.41     87.64 o 
   7   5   3      160.50      149.81      9.76 o 
   8   5   3      558.18      562.39     36.62 o 
   9   5   3      351.20      348.96     23.12 o 
  10   5   3     2972.89     2917.29     65.56 o 
   1   6   3     4257.82     4459.58     34.01 o 
   2   6   3      349.94      345.13      9.01 o 
   3   6   3    19279.77    19434.14    140.58 o 
   4   6   3      407.94      463.60     10.31 o 
   5   6   3    11594.23    11377.16     90.29 o 
   6   6   3     3598.73     3592.85     35.22 o 
   7   6   3     5595.16     5706.34     88.61 o 
   8   6   3     1013.22      985.28     25.31 o 
   9   6   3     1773.06     1689.33     35.19 o 
  10   6   3     2711.98     2483.95     64.10 o 
   0   7   3    17631.16    17740.38    203.00 o 
   1   7   3      673.57      682.01     11.37 o 
   2   7   3     7953.37     8599.51     61.97 o 
   3   7   3     1160.03     1143.27     22.24 o 
   4   7   3     5405.26     5698.98     46.01 o 
   5   7   3      632.54      599.91     12.82 o 
   6   7   3     4743.36     4879.96     64.96 o 
   7   7   3      412.36      396.92     17.51 o 
   8   7   3     1489.66     1479.73     34.27 o 
   9   7   3       30.65        3.84     18.03 o 
   1   8   3      382.45      259.52      8.83 o 
   2   8   3       53.39       59.70      6.80 o 
   3   8   3       83.22      127.63      7.92 o 
   4   8   3     2002.58     2099.35     24.75 o 
   5   8   3      115.21       81.10      9.60 o 
   6   8   3      805.20      824.84     41.78 o 
   7   8   3       70.08       87.96     13.89 o 
   8   8   3     1901.62     1812.99     52.58 o 
   9   8   3      478.92      500.83     19.23 o 
   0   9   3     2724.07     3008.94     47.33 o 
   1   9   3      206.84      184.04     10.79 o 
   2   9   3      222.12      145.29      9.15 o 
   3   9   3     1466.19     1404.53     21.58 o 
   4   9   3     1338.46     1483.66     22.34 o 
   5   9   3     1876.48     1907.71     27.91 o 
   6   9   3       98.57       81.25     16.60 o 
   7   9   3      965.91      934.22     51.64 o 
   8   9   3      269.33      282.60     25.35 o 
   9   9   3       61.93       44.95     14.80 o 
   1  10   3      429.67      348.22     12.52 o 
   2  10   3       35.52       45.56      9.79 o 
   3  10   3       32.31       19.76      9.56 o 
   4  10   3      185.10      187.35     12.73 o 
   5  10   3      620.88      580.41     24.24 o 
   6  10   3     1277.49     1288.71     36.50 o 
   7  10   3      492.57      457.07     24.56 o 
   8  10   3      722.69      620.65     22.02 o 
   0  11   3      266.26      285.16     20.42 o 
   1  11   3     3310.66     3090.23     36.41 o 
   2  11   3    13730.23    13343.12    118.18 o 
   3  11   3      104.98       98.52     11.21 o 
   4  11   3      291.19      271.67     14.58 o 
   5  11   3      362.66      386.91     20.75 o 
   6  11   3     5838.45     5790.06     98.57 o 
   7  11   3       18.28       28.80     19.51 o 
   1  12   3     5103.86     4913.53     51.74 o 
   2  12   3      361.98      338.42     14.37 o 
   3  12   3     3052.76     3023.56     37.16 o 
   4  12   3       23.61       28.41     14.64 o 
   5  12   3     3551.33     3568.63     71.03 o 
   6  12   3      656.34      606.09     32.45 o 
   7  12   3     4777.74     5048.60     74.18 o 
   0  13   3     6666.38     6257.26     90.16 o 
   1  13   3      143.78      142.06     13.65 o 
   2  13   3     2790.77     2735.83     35.69 o 
   3  13   3      704.57      677.75     20.77 o 
   4  13   3     6651.56     6698.99     95.38 o 
   5  13   3      383.44      367.44     27.55 o 
   6  13   3      470.06      358.53     22.40 o 
   1  14   3       41.36       41.22     13.16 o 
   2  14   3      167.03      165.32     14.81 o 
   3  14   3      393.79      373.35     18.50 o 
   4  14   3      504.98      443.34     29.49 o 
   5  14   3     1275.45     1306.13     37.15 o 
   0  15   3     2017.12     1917.15     51.11 o 
   1  15   3      120.61      106.93     15.00 o 
   2  15   3     1168.79     1106.49     26.11 o 
   3  15   3      784.01      813.92     26.46 o 
   0   0   4       85.00       40.20      8.45 o 
   1   0   4       15.87       21.69      4.39 o 
   2   0   4        7.77       14.06      4.57 o 
   3   0   4       19.09       25.48     12.74 o 
   4   0   4     8107.14     8299.87     88.77 o 
   5   0   4    11639.11    11913.25    124.88 o 
   6   0   4     8937.45     8758.07    110.06 o 
   7   0   4     3293.36     3374.67     60.88 o 
   8   0   4     1510.30     1356.69     59.15 o 
   9   0   4     7122.73     6733.68    170.88 o 
  10   0   4      179.61      202.80     37.56 o 
   1   1   4    15380.10    17985.03    125.36 o 
   2   1   4      194.88      144.39      5.60 o 
   3   1   4    11440.61    13146.17    102.87 o 
   4   1   4      667.06      578.99      8.11 o 
   5   1   4     6314.76     6583.71     47.74 o 
   6   1   4        1.27       26.99     15.50 o 
   7   1   4      955.71     1051.76     18.52 o 
   8   1   4      479.82      468.50     21.30 o 
   9   1   4      636.26      737.43    157.73 o 
  10   1   4      166.86      191.71     25.12 o 
   0   2   4      354.02      359.74     10.52 o 
   1   2   4      768.31      679.36      9.41 o 
   2   2   4     1440.38     1340.21     13.68 o 
   3   2   4     7988.35     7945.94     59.95 o 
   4   2   4     3784.37     3448.52     26.76 o 
   5   2   4      158.04      238.82      6.82 o 
   6   2   4      222.90      213.03      5.50 o 
   7   2   4     1571.96     1643.70     30.67 o 
   8   2   4     1934.08     1961.38     38.81 o 
   9   2   4      780.52      693.97     36.10 o 
  10   2   4       35.69       22.28     19.42 o 
   1   3   4    27597.73    28955.51    193.97 o 
   2   3   4      645.97      585.98     10.73 o 
   3   3   4    12134.30    12324.12    108.41 o 
   4   3   4       92.55       62.12      4.62 o 
   5   3   4    15912.91    16509.76    121.26 o 
   6   3   4       32.34       37.57      5.44 o 
   7   3   4     6860.96     6966.32     70.97 o 
   8   3   4      113.54      111.70     19.91 o 
   9   3   4     3786.12     3886.04     63.99 o 
  10   3   4     1696.85     1763.93     47.30 o 
   0   4   4     5029.06     5020.26     49.71 o 
   1   4   4      155.98      168.11      5.70 o 
   2   4   4      717.40      660.48     12.73 o 
   3   4   4      165.98      193.39      6.49 o 
   4   4   4        2.09        4.34      4.52 o 
   5   4   4      154.76      121.10      6.02 o 
   6   4   4       72.87       90.55      6.42 o 
   7   4   4     4510.99     4454.15     68.62 o 
   8   4   4      633.56      636.32     68.07 o 
   9   4   4      836.24      795.96     32.45 o 
  10   4   4        0.64        1.34     20.18 o 
   1   5   4      500.17      706.47     13.17 o 
   2   5   4      208.85      187.03      6.73 o 
   3   5   4     1079.58     1238.72     16.30 o 
   4   5   4      248.21      187.41      7.90 o 
   5   5   4      226.29      294.91      9.04 o 
   6   5   4      366.89      340.48      9.78 o 
   7   5   4      213.97      244.80     12.60 o 
   8   5   4      701.30      686.64     28.47 o 
   9   5   4      231.05      172.96     20.97 o 
  10   5   4      102.48      123.19     31.45 o 
   0   6   4    14246.64    13809.66    165.87 o 
   1   6   4      876.68      831.62     17.25 o 
   2   6   4       85.99       87.10      6.76 o 
   3   6   4      603.78      670.09     12.33 o 
   4   6   4     3500.08     3387.78     31.83 o 
   5   6   4     2861.51     2897.91     30.65 o 
   6   6   4      564.02      529.17     16.18 o 
   7   6   4      211.05      218.89     11.26 o 
   8   6   4      873.72      876.26     25.18 o 
   9   6   4     3596.32     3292.53    158.20 o 
   1   7   4     3308.87     3643.06     36.47 o 
   2   7   4     1056.57      940.15     14.88 o 
   3   7   4     1765.61     2021.28     23.52 o 
   4   7   4       61.92       63.81      7.12 o 
   5   7   4     3313.31     3295.03     37.77 o 
   6   7   4       41.20       55.47     13.74 o 
   7   7   4      503.82      463.79     19.88 o 
   8   7   4       20.67       36.85     14.20 o 
   9   7   4      219.05      190.59     30.04 o 
   0   8   4     4676.35     4246.15     59.81 o 
   1   8   4     4233.06     3969.16     44.25 o 
   2   8   4     3306.37     3159.68     32.08 o 
   3   8   4     1639.78     1596.51     20.52 o 
   4   8   4     1719.08     1654.49     19.85 o 
   5   8   4      425.83      489.56     16.25 o 
   6   8   4      129.22      156.73     16.92 o 
   7   8   4     3115.68     2989.98     62.44 o 
   8   8   4     2034.40     2237.77     46.63 o 
   9   8   4      240.86      167.81     16.06 o 
   1   9   4    22371.36    22012.08    203.81 o 
   2   9   4       76.43       63.83     10.38 o 
   3   9   4    18976.14    18903.64    149.14 o 
   4   9   4      834.20      794.84     19.10 o 
   5   9   4    13104.06    13148.73    140.94 o 
   6   9   4      102.09      111.01     17.93 o 
   7   9   4     4888.14     4804.79    120.65 o 
   8   9   4      575.31      615.67     31.45 o 
   0  10   4     1479.02     1325.85     31.41 o 
   1  10   4     1018.99      922.27     19.02 o 
   2  10   4      132.49      122.36     12.05 o 
   3  10   4     1106.67     1089.91     24.49 o 
   4  10   4        8.86       29.03     11.09 o 
   5  10   4      876.29      882.39     27.46 o 
   6  10   4     1216.09     1297.02     37.84 o 
   7  10   4      781.49      699.58     28.83 o 
   8  10   4        0.96        9.33     15.34 o 
   1  11   4     3975.71     3994.14     43.88 o 
   2  11   4      572.74      538.18     18.49 o 
   3  11   4     1720.88     1811.26     29.77 o 
   4  11   4       18.59       25.80     13.56 o 
   5  11   4     2152.42     2124.75     58.68 o 
   6  11   4      121.02      142.12     25.82 o 
   7  11   4     1264.90     1134.62     82.15 o 
   0  12   4     6348.52     6303.52     89.80 o 
   1  12   4      147.03      166.04     13.18 o 
   2  12   4      228.74      219.59     17.47 o 
   3  12   4      325.56      352.64     16.66 o 
   4  12   4      650.18      697.86     28.97 o 
   5  12   4     1973.90     1939.54     49.78 o 
   6  12   4      163.80      154.42     23.12 o 
   1  13   4     1527.27     1541.73     27.64 o 
   2  13   4      114.01      100.74     13.92 o 
   3  13   4     1375.25     1257.66     28.16 o 
   4  13   4      182.56      206.55     21.63 o 
   5  13   4      723.10      669.07     36.18 o 
   0  14   4      238.41      212.91     22.50 o 
   1  14   4       96.79       91.89     14.29 o 
   2  14   4     1919.12     2013.60     36.60 o 
   3  14   4     1647.04     1704.42     42.68 o 
   4  14   4      419.91      447.45     36.15 o 
   1  15   4     4841.27     4778.51     55.37 o 
   2  15   4      167.81      208.64     16.84 o 
   1   0   5    18305.08    17863.65    242.56 o 
   2   0   5      374.02      298.20     11.90 o 
   3   0   5     2445.77     2238.03     36.53 o 
   4   0   5     3233.75     3175.66     57.19 o 
   5   0   5     1496.95     1424.47     19.28 o 
   6   0   5     1052.01     1129.98     18.82 o 
   7   0   5     1566.36     1565.12     60.09 o 
   8   0   5      372.37      370.86     35.68 o 
   9   0   5      331.75      298.57     37.56 o 
  10   0   5     2664.04     2609.16     90.13 o 
   0   1   5     5435.28     5889.28     87.38 o 
   1   1   5      445.51      495.49     23.39 o 
   2   1   5     6356.25     7175.86     70.62 o 
   3   1   5     2935.62     2732.30     25.78 o 
   4   1   5     7027.30     7603.67     55.12 o 
   5   1   5        7.07        3.83      5.10 o 
   6   1   5     1238.57     1307.90     14.49 o 
   7   1   5      968.07      944.02     34.19 o 
   8   1   5     2371.35     2354.42     56.10 o 
   9   1   5      471.07      526.00     30.52 o 
  10   1   5      471.92      545.37     61.97 o 
   1   2   5       15.18       46.43     14.19 o 
   2   2   5     1102.69     1163.41     19.42 o 
   3   2   5       66.42       85.61      5.65 o 
   4   2   5       33.84       49.50      7.71 o 
   5   2   5      164.92      144.29      6.22 o 
   6   2   5     3647.82     3729.63     28.14 o 
   7   2   5     1676.20     1619.05     21.91 o 
   8   2   5     2836.72     2710.51     61.41 o 
   9   2   5      700.28      740.89     35.40 o 
  10   2   5     2183.19     2068.96    132.38 o 
   0   3   5     1033.46     1330.76     29.54 o 
   1   3   5      376.00      319.14      9.46 o 
   2   3   5    16085.63    16580.31    128.56 o 
   3   3   5      310.62      316.26      8.51 o 
   4   3   5      152.91      191.13      6.68 o 
   5   3   5     2407.79     2354.91     20.85 o 
   6   3   5     7475.03     7703.42     60.29 o 
   7   3   5     3198.08     3129.85     35.91 o 
   8   3   5       58.32       46.95     14.57 o 
   9   3   5      141.02      150.46     21.74 o 
  10   3   5     1520.17     1387.67     64.78 o 
   1   4   5     1887.34     2017.49     22.67 o 
   2   4   5     2223.08     2107.76     21.84 o 
   3   4   5      169.92      166.62      7.17 o 
   4   4   5     1912.17     2072.87     22.99 o 
   5   4   5     1862.79     1649.30     17.66 o 
   6   4   5     2906.10     2829.44     29.34 o 
   7   4   5      451.16      483.36     24.97 o 
   8   4   5     2919.40     2923.39     72.76 o 
   9   4   5       51.79       73.23     31.92 o 
   0   5   5    18082.38    18918.42    378.84 o 
   1   5   5     1538.24     1460.19     21.16 o 
   2   5   5     1100.38     1310.85     16.82 o 
   3   5   5     3852.56     3553.77     32.89 o 
   4   5   5     4881.27     4996.04     43.58 o 
   5   5   5       24.79       21.55      5.01 o 
   6   5   5     1339.39     1392.75     22.62 o 
   7   5   5      127.74      138.12     10.55 o 
   8   5   5     1782.83     1782.38     37.49 o 
   9   5   5     1053.32     1113.52     60.09 o 
   1   6   5     9748.73     8994.05     86.83 o 
   2   6   5      213.89      249.18     13.14 o 
   3   6   5    10589.81    10406.08     84.10 o 
   4   6   5     1487.35     1480.83     22.35 o 
   5   6   5     3218.08     3046.81     39.61 o 
   6   6   5     3872.11     3870.69     47.47 o 
   7   6   5     1159.32     1143.45     23.41 o 
   8   6   5     4207.54     4256.90     95.77 o 
   9   6   5      146.01      117.36     33.80 o 
   0   7   5     1333.02     1619.95     38.17 o 
   1   7   5      630.80      598.54     22.36 o 
   2   7   5    12482.65    12541.26    118.91 o 
   3   7   5      244.45      226.52     10.14 o 
   4   7   5     4903.91     5048.63     53.74 o 
   5   7   5      136.89      154.72     12.17 o 
   6   7   5     1175.37     1173.25     31.85 o 
   7   7   5       12.30        8.05     11.19 o 
   8   7   5     1019.78      984.89     38.49 o 
   9   7   5      112.96       55.39     33.80 o 
   1   8   5      909.30      843.18     20.96 o 
   2   8   5      221.72      218.25     11.66 o 
   3   8   5      559.22      560.04     19.24 o 
   4   8   5      797.61      792.00     20.96 o 
   5   8   5      415.55      420.76     19.55 o 
   6   8   5     2022.95     2048.61     44.15 o 
   7   8   5      952.73     1019.69     29.85 o 
   8   8   5      475.72      393.53     18.45 o 
   0   9   5     2848.64     2950.16     90.60 o 
   1   9   5     1788.73     1770.86     30.03 o 
   2   9   5     9013.39     9371.53    145.82 o 
   3   9   5        2.18        7.81     11.95 o 
   4   9   5     1123.49     1169.11     25.64 o 
   5   9   5       99.36      106.35     15.55 o 
   6   9   5     5882.72     5915.44     98.26 o 
   7   9   5      409.25      410.88     23.12 o 
   8   9   5      334.60      262.21     17.11 o 
   1  10   5       10.39       23.92     13.13 o 
   2  10   5       41.77       12.67     12.26 o 
   3  10   5        9.81       -2.02     12.86 o 
   4  10   5      225.37      216.58     15.48 o 
   5  10   5      183.59      179.07     17.42 o 
   6  10   5     1075.70      998.97     34.85 o 
   7  10   5      510.28      651.65     30.52 o 
   0  11   5     6148.01     6233.82    134.73 o 
   1  11   5     1062.61     1022.81     26.48 o 
   2  11   5      562.63      523.49     20.21 o 
   3  11   5     2176.82     2258.39     38.34 o 
   4  11   5     3647.69     3702.81     79.48 o 
   5  11   5        8.65        7.90     20.55 o 
   6  11   5      129.80      117.82     21.51 o 
   1  12   5     5014.65     5004.12     65.95 o 
   2  12   5      938.73      954.28     24.75 o 
   3  12   5     3392.34     3516.79     46.07 o 
   4  12   5      186.23      149.13     20.23 o 
   5  12   5      288.34      256.69     25.40 o 
   6  12   5      730.45      665.20     73.23 o 
   0  13   5      938.16      908.35     41.49 o 
   1  13   5      331.27      329.94     20.03 o 
   2  13   5     3962.04     3791.32     49.87 o 
   3  13   5       34.22       32.16     16.64 o 
   4  13   5      276.80      186.32     26.59 o 
   5  13   5      899.20     1028.78     41.15 o 
   1  14   5       54.72       39.75     18.12 o 
   2  14   5       11.29       22.12     15.59 o 
   3  14   5       19.95       11.18     20.78 o 
   0   0   6      351.49      275.11     14.55 o 
   1   0   6      295.47      213.70     11.58 o 
   2   0   6     1654.86     1296.86     21.28 o 
   3   0   6     7140.40     6984.10     89.11 o 
   4   0   6     8623.20     8654.94     94.71 o 
   5   0   6      589.42      544.07     20.79 o 
   6   0   6      203.14      171.66     10.18 o 
   7   0   6     4814.35     5011.32     65.80 o 
   8   0   6     1299.77     1355.75     61.03 o 
   9   0   6       70.80      192.47     36.62 o 
   1   1   6    11743.46    12300.68    116.09 o 
   2   1   6      475.37      484.27     10.93 o 
   3   1   6    13390.58    14074.60    104.41 o 
   4   1   6     6717.67     6494.21     51.76 o 
   5   1   6     7926.47     8148.43     59.79 o 
   6   1   6     2117.33     2187.85     21.56 o 
   7   1   6     3253.75     3290.17     32.68 o 
   8   1   6      974.60      955.88     38.17 o 
   9   1   6     3296.00     3477.30     76.35 o 
   0   2   6     1872.17     2125.74     41.49 o 
   1   2   6      353.46      311.30     12.89 o 
   2   2   6     1357.04     1609.93     18.83 o 
   3   2   6       38.07       32.58      6.02 o 
   4   2   6       41.43       24.65      6.00 o 
   5   2   6     5435.74     5525.96     42.48 o 
   6   2   6     5955.01     6075.39     52.58 o 
   7   2   6     1082.30     1090.43     17.32 o 
   8   2   6     1057.47     1080.73     38.13 o 
   9   2   6     3403.60     3253.32     72.68 o 
   1   3   6      144.01      231.10     11.38 o 
   2   3   6     2083.91     1983.83     23.37 o 
   3   3   6      491.45      340.38      9.62 o 
   4   3   6      919.25      928.66     13.92 o 
   5   3   6      102.02       99.03      8.10 o 
   6   3   6     1187.51     1168.87     20.18 o 
   7   3   6       71.26       81.70     10.01 o 
   8   3   6      402.61      375.38     27.20 o 
   9   3   6      356.08      472.42     68.07 o 
   0   4   6      131.22       88.19     17.84 o 
   1   4   6      126.59       99.80      8.86 o 
   2   4   6     1089.27     1201.05     19.55 o 
   3   4   6     1702.57     1732.81     20.35 o 
   4   4   6     3828.17     3924.82     36.17 o 
   5   4   6     1088.35     1139.25     21.63 o 
   6   4   6     2980.90     3052.65     53.78 o 
   7   4   6      877.42      845.44     25.79 o 
   8   4   6     2051.16     2133.59     43.42 o 
   9   4   6     2019.24     1816.74     71.36 o 
   1   5   6     4864.82     5243.56     54.58 o 
   2   5   6     3086.86     2956.34     49.46 o 
   3   5   6     2965.19     3141.42     33.14 o 
   4   5   6      415.87      448.61     10.08 o 
   5   5   6     5675.91     5776.83     66.51 o 
   6   5   6      313.71      305.39     20.19 o 
   7   5   6     1532.86     1581.87     34.19 o 
   8   5   6     1176.51     1189.85     65.72 o 
   9   5   6     1734.14     1711.59     73.23 o 
   0   6   6     1505.10     1570.81     36.51 o 
   1   6   6     2116.56     1979.43     30.27 o 
   2   6   6     1081.19      939.51     21.06 o 
   3   6   6     2003.29     1936.19     26.61 o 
   4   6   6     1225.51     1237.67     28.59 o 
   5   6   6       51.24       37.04     11.09 o 
   6   6   6       72.91       78.76     15.51 o 
   7   6   6     2140.39     2098.62     42.15 o 
   8   6   6     2941.84     3051.38     74.17 o 
   1   7   6     6135.40     5904.14     69.01 o 
   2   7   6       63.96       52.15     11.22 o 
   3   7   6     5869.83     5484.02     65.01 o 
   4   7   6     4282.83     3981.35     50.44 o 
   5   7   6     4263.71     4292.83     54.07 o 
   6   7   6     1286.64     1375.91     35.48 o 
   7   7   6     2587.86     2498.79     48.79 o 
   8   7   6       37.45       20.27     12.63 o 
   0   8   6     1505.81     1393.74     37.47 o 
   1   8   6     2715.60     2585.28     37.67 o 
   2   8   6     1180.71     1195.06     25.20 o 
   3   8   6       31.31       50.49     12.41 o 
   4   8   6      533.96      499.43     18.80 o 
   5   8   6     3186.11     3228.98     51.58 o 
   6   8   6     3605.57     3596.80     80.74 o 
   7   8   6      337.26      310.24     20.24 o 
   1   9   6      235.25      233.03     14.88 o 
   2   9   6     1192.18     1123.78     24.74 o 
   3   9   6     1112.24     1098.13     25.65 o 
   4   9   6     1822.37     1858.43     32.66 o 
   5   9   6      187.93      150.80     17.05 o 
   6   9   6      969.44      982.78     33.86 o 
   7   9   6       94.38       55.07     24.88 o 
   0  10   6     2124.08     1955.63     83.56 o 
   1  10   6       93.12       86.74     14.11 o 
   2  10   6       90.10       75.26     14.64 o 
   3  10   6     1673.02     1764.20     33.42 o 
   4  10   6     1382.97     1320.19     28.97 o 
   5  10   6      485.53      411.24     25.89 o 
   6  10   6      683.04      702.79     32.53 o 
   1  11   6     6704.69     6829.58     83.09 o 
   2  11   6      708.98      750.94     25.66 o 
   3  11   6     2775.35     2758.53     43.85 o 
   4  11   6     1465.97     1568.97     37.80 o 
   5  11   6     4901.92     4924.67    109.38 o 
   6  11   6      923.50      973.59     38.17 o 
   0  12   6      453.57      435.31     43.19 o 
   1  12   6      110.53      134.58     18.05 o 
   2  12   6       47.86       38.43     16.41 o 
   3  12   6     1173.80     1260.12     31.83 o 
   4  12   6     1524.47     1482.62     39.53 o 
   5  12   6      211.24      171.33     25.55 o 
   1  13   6     2516.14     2465.30     48.79 o 
   2  13   6     1125.33     1282.98     33.08 o 
   3  13   6     2431.38     2344.93     49.85 o 
   0  14   6       91.38      121.75     33.80 o 
   1  14   6      517.03      603.18     28.07 o 
   1   0   7      174.29      228.69     16.91 o 
   2   0   7      516.99      531.46     17.67 o 
   3   0   7      322.09      251.86     13.36 o 
   4   0   7      876.98      841.00     19.19 o 
   5   0   7      426.65      405.31     18.96 o 
   6   0   7     1626.53     1631.57     40.37 o 
   7   0   7     1086.29     1158.21     31.61 o 
   8   0   7     1946.73     1903.12     73.23 o 
   9   0   7      458.06      613.09     53.52 o 
   0   1   7      228.81      248.16     18.66 o 
   1   1   7      823.13      784.47     13.65 o 
   2   1   7     2902.92     3013.73     31.80 o 
   3   1   7       12.24       15.40      7.61 o 
   4   1   7       57.01       66.26      7.23 o 
   5   1   7       45.52       53.55      8.62 o 
   6   1   7      199.72      187.75     12.04 o 
   7   1   7     1124.41     1096.64     21.74 o 
   8   1   7       17.26       48.76     34.27 o 
   9   1   7     1074.76     1047.25     42.06 o 
   1   2   7     9212.83     9389.35    131.17 o 
   2   2   7      101.93       84.15      8.73 o 
   3   2   7     9449.81     9650.47     85.81 o 
   4   2   7      216.56      238.49     10.06 o 
   5   2   7     1284.06     1339.37     19.97 o 
   6   2   7       26.29       20.63     10.45 o 
   7   2   7     1069.09     1028.26     21.61 o 
   8   2   7      152.89      150.03     13.33 o 
   0   3   7    14879.59    14701.99    258.19 o 
   1   3   7     3684.13     3426.47     43.77 o 
   2   3   7     3504.90     3647.50     40.89 o 
   3   3   7     3082.10     2921.90     41.21 o 
   4   3   7     7877.06     7936.15     88.12 o 
   5   3   7      642.13      628.43     16.66 o 
   6   3   7     1305.58     1278.83     24.24 o 
   7   3   7       55.67       74.58     11.52 o 
   8   3   7     1574.33     1562.87     31.71 o 
   1   4   7    20647.38    20026.60    207.26 o 
   2   4   7     1141.56     1053.87     19.39 o 
   3   4   7     8320.75     7965.14     88.37 o 
   4   4   7      261.34      254.88     12.97 o 
   5   4   7     4656.09     4482.59     55.43 o 
   6   4   7      700.16      751.75     22.67 o 
   7   4   7     3196.80     3200.94     48.74 o 
   8   4   7      294.92      257.61     30.04 o 
   0   5   7     1048.80     1041.04     31.87 o 
   1   5   7     1096.23     1053.15     22.51 o 
   2   5   7     5495.60     5567.25     63.81 o 
   3   5   7      908.00      897.70     20.85 o 
   4   5   7      219.33      243.67     13.06 o 
   5   5   7       33.73       55.00     11.64 o 
   6   5   7     1317.79     1382.63     34.19 o 
   7   5   7     3811.26     3720.05     55.64 o 
   8   5   7       99.88      117.16     17.62 o 
   1   6   7     2792.02     2837.68     39.54 o 
   2   6   7      448.26      406.52     15.67 o 
   3   6   7     1853.28     1848.88     39.98 o 
   4   6   7      158.43      160.34     12.86 o 
   5   6   7       96.95       62.86     14.62 o 
   6   6   7      269.57      265.52     32.86 o 
   7   6   7      273.88      367.89     20.55 o 
   8   6   7      398.09      345.38     16.95 o 
   0   7   7     2084.88     2191.68     47.46 o 
   1   7   7      127.42      137.10     13.36 o 
   2   7   7     1177.06     1256.00     25.56 o 
   3   7   7      126.70      144.96     13.11 o 
   4   7   7      528.30      546.42     20.17 o 
   5   7   7      653.69      712.20     27.34 o 
   6   7   7      323.92      312.95     38.96 o 
   7   7   7      924.73      904.21     31.18 o 
   1   8   7     5806.51     5832.86     70.29 o 
   2   8   7       25.64        7.61     11.79 o 
   3   8   7     5259.73     5295.37     65.59 o 
   4   8   7      159.51      172.19     14.95 o 
   5   8   7      941.02      857.73     31.85 o 
   6   8   7      413.07      339.93     23.21 o 
   7   8   7      791.53      794.64     31.92 o 
   0   9   7     3817.00     3757.37     78.40 o 
   1   9   7       72.03       84.44     13.23 o 
   2   9   7     2908.68     2898.92     43.18 o 
   3   9   7     1287.54     1325.44     28.50 o 
   4   9   7     2948.16     2977.64     44.32 o 
   5   9   7      870.56      868.94     49.29 o 
   6   9   7      153.13      134.39     21.24 o 
   1  10   7     4969.45     4866.01     63.84 o 
   2  10   7      163.61      199.05     17.12 o 
   3  10   7     2048.22     2029.77     36.67 o 
   4  10   7       17.84       -2.21     16.82 o 
   5  10   7     1002.79      865.82     61.50 o 
   0  11   7      109.34       98.38     23.12 o 
   1  11   7      248.11      283.08     19.24 o 
   2  11   7     1861.17     1892.09     37.16 o 
   3  11   7      498.43      496.99     21.42 o 
   4  11   7       39.65       24.52     19.30 o 
   1  12   7      981.02      890.41     29.41 o 
   2  12   7      364.94      461.47     22.51 o 
   3  12   7      485.14      413.23     25.79 o 
   0  13   7     2798.58     2879.30     69.70 o 
   1  13   7      266.00      304.80     22.75 o 
   0   0   8     9790.76    10509.19    161.66 o 
   1   0   8     4455.03     4365.37     60.82 o 
   2   0   8    14212.48    15087.92    186.54 o 
   3   0   8      179.05      178.73     14.30 o 
   4   0   8     6370.82     6805.19    106.19 o 
   5   0   8     2869.93     2988.82     48.29 o 
   6   0   8     8913.01     9288.54    148.46 o 
   7   0   8        9.99       16.42     15.46 o 
   8   0   8     4463.41     4807.23     83.69 o 
   1   1   8      520.12      431.16     13.72 o 
   2   1   8     1351.33     1350.48     19.72 o 
   3   1   8      327.78      312.24     10.81 o 
   4   1   8     2092.44     2045.80     26.09 o 
   5   1   8      142.19      121.52     10.50 o 
   6   1   8     1795.66     1772.53     40.38 o 
   7   1   8       32.62       26.48     11.65 o 
   8   1   8     1666.23     1657.11     37.54 o 
   0   2   8     1825.45     1896.04     42.79 o 
   1   2   8      258.53      243.60     13.48 o 
   2   2   8      498.70      574.39     15.93 o 
   3   2   8     1581.92     1602.38     22.46 o 
   4   2   8     5884.04     6131.50     59.17 o 
   5   2   8      243.32      258.63     11.66 o 
   6   2   8     1524.71     1542.57     27.81 o 
   7   2   8     1822.67     2007.83     32.46 o 
   8   2   8     1228.96     1243.34     24.58 o 
   1   3   8     1699.92     1612.93     27.69 o 
   2   3   8      573.48      602.51     18.42 o 
   3   3   8     2711.01     2685.57     38.11 o 
   4   3   8     3379.71     3355.09     40.45 o 
   5   3   8     2904.96     2984.89     37.59 o 
   6   3   8     1483.22     1412.13     30.03 o 
   7   3   8      638.01      646.10     22.54 o 
   8   3   8     1718.99     1604.55     70.42 o 
   0   4   8     2436.32     2589.44     53.44 o 
   1   4   8      840.18      808.99     21.09 o 
   2   4   8      425.22      462.21     17.71 o 
   3   4   8      511.11      500.20     19.46 o 
   4   4   8     1306.78     1326.29     26.31 o 
   5   4   8     1059.44     1075.60     27.66 o 
   6   4   8     1295.09     1302.39     29.69 o 
   7   4   8       62.04       73.74     14.39 o 
   1   5   8       83.12       77.16     11.79 o 
   2   5   8      204.36      197.14     14.06 o 
   3   5   8       13.79       22.82     12.04 o 
   4   5   8     1393.02     1292.63     25.77 o 
   5   5   8      248.66      247.05     24.54 o 
   6   5   8      692.99      644.29     27.86 o 
   7   5   8      301.27      285.90     17.91 o 
   0   6   8     2359.32     2413.15     58.68 o 
   1   6   8     1846.03     1753.17     30.84 o 
   2   6   8     5755.39     5746.71     69.36 o 
   3   6   8      107.71       85.77     13.42 o 
   4   6   8     6224.87     6264.07     80.18 o 
   5   6   8     2009.79     2054.60     59.62 o 
   6   6   8     7563.54     7721.60    123.15 o 
   7   6   8       38.30       23.16     15.60 o 
   1   7   8      149.14      137.43     14.15 o 
   2   7   8      790.83      691.09     22.60 o 
   3   7   8       12.87       11.42     13.02 o 
   4   7   8     1251.66     1219.92     43.23 o 
   5   7   8       30.94       65.78     18.84 o 
   6   7   8      665.50      604.20     31.45 o 
   0   8   8     2917.48     2773.40     58.75 o 
   1   8   8      111.55      129.10     14.98 o 
   2   8   8      341.89      286.78     16.54 o 
   3   8   8     2496.22     2772.28     42.79 o 
   4   8   8     2276.49     2311.14     38.88 o 
   5   8   8      811.12      890.91     35.19 o 
   6   8   8      365.36      311.10     24.54 o 
   1   9   8      639.71      604.71     23.06 o 
   2   9   8      872.09      933.92     41.60 o 
   3   9   8      275.81      238.69     17.87 o 
   4   9   8     1853.46     1800.42     40.65 o 
   5   9   8      959.15      984.89     37.51 o 
   0  10   8      810.38      766.45     36.50 o 
   1  10   8      109.71      119.42     16.88 o 
   2  10   8     1847.10     1791.20     35.87 o 
   3  10   8       31.12       47.04     16.38 o 
   4  10   8     2658.75     2661.24     51.38 o 
   1  11   8      189.83      238.84     19.46 o 
   2  11   8      487.16      513.33     22.91 o 
   3  11   8      100.76      103.70     21.39 o 
   1   0   9     6146.32     5981.26    100.91 o 
   2   0   9      268.49      295.93     15.56 o 
   3   0   9     9331.26     9479.72    177.21 o 
   4   0   9      344.89      340.42     17.49 o 
   5   0   9     1687.56     1651.21     42.06 o 
   6   0   9      281.94      313.00     22.55 o 
   7   0   9     2106.01     2087.93     48.71 o 
   0   1   9      584.66      485.20     25.55 o 
   1   1   9     1380.64     1339.21     22.72 o 
   2   1   9      181.54      156.07     11.25 o 
   3   1   9      440.11      507.96     22.60 o 
   4   1   9      216.41      196.48     11.28 o 
   5   1   9      390.19      396.17     16.25 o 
   6   1   9        5.64       22.63     12.46 o 
   7   1   9      708.42      658.77     26.25 o 
   1   2   9     5630.88     5653.47     63.98 o 
   2   2   9      372.47      381.85     14.43 o 
   3   2   9     1311.94     1313.40     26.86 o 
   4   2   9        0.14        1.28     10.66 o 
   5   2   9      628.72      564.54     20.01 o 
   6   2   9       98.59      124.78     14.01 o 
   7   2   9      451.23      387.43     24.12 o 
   0   3   9     1352.39     1379.37     37.84 o 
   1   3   9     2425.37     2424.47     39.90 o 
   2   3   9      710.15      715.85     22.00 o 
   3   3   9     1540.54     1500.59     25.72 o 
   4   3   9     2126.50     2287.58     32.76 o 
   5   3   9      268.47      226.86     18.28 o 
   6   3   9      650.26      703.64     24.97 o 
   1   4   9     2835.78     2753.83     40.60 o 
   2   4   9        0.76       10.41     12.17 o 
   3   4   9     3609.29     3592.31     49.26 o 
   4   4   9        4.16        8.04     11.74 o 
   5   4   9     1131.66     1010.69     28.60 o 
   6   4   9      167.80      187.74     21.01 o 
   0   5   9      785.55      833.26     33.86 o 
   1   5   9     1259.04     1214.48     26.96 o 
   2   5   9      129.87      162.06     17.21 o 
   3   5   9      530.14      568.74     20.85 o 
   4   5   9      696.64      759.30     23.48 o 
   5   5   9     3603.05     3808.19     71.37 o 
   6   5   9        0.85       12.08     15.79 o 
   1   6   9     9626.95     9262.22    105.27 o 
   2   6   9      432.84      423.22     26.02 o 
   3   6   9     4468.54     4223.68     57.05 o 
   4   6   9      249.33      261.71     17.46 o 
   5   6   9     1479.85     1355.77     40.83 o 
   0   7   9      357.33      355.05     26.22 o 
   1   7   9       13.12       14.70     14.54 o 
   2   7   9       66.33       68.98     14.65 o 
   3   7   9       64.05       64.99     15.31 o 
   4   7   9        5.39        0.90     19.47 o 
   5   7   9      235.53      171.70     22.54 o 
   1   8   9     3263.41     3164.47     47.88 o 
   2   8   9      117.87       94.02     16.50 o 
   3   8   9     2650.21     2503.47     42.20 o 
   4   8   9       73.07       56.75     18.65 o 
   0   9   9     2265.00     2556.53     62.07 o 
   1   9   9        1.66        6.61     16.39 o 
   2   9   9      693.88      784.33     27.28 o 
   3   9   9      422.60      396.74     21.15 o 
   1  10   9     2653.78     2508.43     43.84 o 
   2  10   9       94.49      117.72     19.09 o 
   0   0  10     1026.32     1110.70     53.52 o 
   1   0  10     2236.88     2238.56     52.11 o 
   2   0  10      216.04      162.27     45.54 o 
   3   0  10      192.03      214.58     22.84 o 
   4   0  10     1071.95     1004.66     42.94 o 
   5   0  10     1470.27     1659.35     81.68 o 
   1   1  10      961.83      884.76     24.72 o 
   2   1  10     1200.40     1250.01     38.22 o 
   3   1  10      439.98      400.17     18.09 o 
   4   1  10     1175.67     1230.98     31.28 o 
   5   1  10      203.82      183.27     15.46 o 
   0   2  10     3168.12     3112.07     64.39 o 
   1   2  10      901.46      918.48     25.57 o 
   2   2  10     4647.42     4640.47     60.55 o 
   3   2  10      459.92      541.21     21.82 o 
   4   2  10     5116.73     5315.87     60.25 o 
   5   2  10       84.50      100.87     16.42 o 
   1   3  10      868.68      798.54     23.53 o 
   2   3  10      139.89      129.23     14.90 o 
   3   3  10      598.49      589.69     19.60 o 
   4   3  10     1359.20     1356.95     26.66 o 
   5   3  10      513.81      516.23     24.15 o 
   0   4  10     2569.91     2386.64     55.43 o 
   1   4  10       84.88       84.82     15.23 o 
   2   4  10     1202.59     1013.98     26.84 o 
   3   4  10      162.16      164.16     13.72 o 
   4   4  10     2924.60     2837.70     43.84 o 
   5   4  10       13.08       11.12     16.06 o 
   1   5  10      288.94      279.61     17.22 o 
   2   5  10       54.97       31.61     15.11 o 
   3   5  10      221.79      216.45     16.98 o 
   4   5  10     2693.50     2751.81     43.36 o 
   0   6  10      117.50       81.68     22.57 o 
   1   6  10      358.94      379.83     27.12 o 
   2   6  10      178.46      278.01     18.75 o 
   3   6  10      885.92     1012.34     28.32 o 
   4   6  10      217.62      125.56     19.47 o 
   1   7  10      484.35      453.12     26.70 o 
   2   7  10     1440.88     1513.53     33.52 o 
   3   7  10      174.53      152.41     17.93 o 
   0   8  10     3212.61     3137.28     70.04 o 
   1   8  10      382.49      436.69     21.82 o 
   1   0  11     4097.99     4097.96     80.99 o 
   2   0  11      761.17      773.16     54.92 o 
   3   0  11     2259.36     2332.64     62.44 o 
   0   1  11     1085.26     1111.57     41.49 o 
   1   1  11       90.50       96.57     16.64 o 
   2   1  11     1946.09     1947.73     36.92 o 
   3   1  11       30.46      -11.90     16.01 o 
   1   2  11     1811.51     1862.89     35.89 o 
   2   2  11       46.26       43.92     16.38 o 
   3   2  11     1738.78     1736.28     35.12 o 
   0   3  11      123.52       92.13     23.56 o 
   1   3  11      695.62      758.41     26.15 o 
   2   3  11      150.54      138.07     17.06 o 
   1   4  11     3029.40     3026.46     47.53 o 
   2   4  11       52.43       28.15     16.73 o 
   0   5  11     3209.41     3170.52     69.37 o 
   1   5  11      771.40      874.89     28.28 o 
                                                 
